# Supplementary material for: Transgenerational effects and the cost of ant tending in aphids
Source: Oecologia. 2013 May 21;173(3):779–90. doi: 10.1007/s00442-013-2659-y (PMC3825118; doi:10.1007/s00442-013-2659-y)
Supplement: Supplementary file 2 — Supplementary material 2 (ZIP 6 kb) [file 442_2013_2659_MOESM2_ESM.zip]

Archive with 12 entries (9 files):
- Stats/
- Stats/ana_dry_weight_data.R
- __MACOSX/
- __MACOSX/Stats/
- __MACOSX/Stats/._ana_dry_weight_data.R
- Stats/ana_embryo_data.R
- __MACOSX/Stats/._ana_embryo_data.R
- Stats/ana_paired_weight_data.R
- __MACOSX/Stats/._ana_paired_weight_data.R
- Stats/ana_weight_data.R
- __MACOSX/Stats/._ana_weight_data.R
- __MACOSX/._Stats
