# Supplementary material for: Transgenerational effects and the cost of ant tending in aphids
Source: Oecologia. 2013 May 21;173(3):779–90. doi: 10.1007/s00442-013-2659-y (PMC3825118; doi:10.1007/s00442-013-2659-y)
Supplement: Supplementary file 2 — Supplementary material 2 (ZIP 6 kb) [file 442_2013_2659_MOESM2_ESM.zip › Stats/ana_dry_weight_data.R]

## The R code in this file is part of the paper "Transgenerational effects and
## the cost of ant tending in aphids", by Karolina Tegelaar, Robert Glinwood,
## Jan Pettersson and Olof Leimar. The data file used by the code is deposited
## on datadryad.org.

## Examine the relation between dry weight and wet weight

dat = read.delim("aphid_dry_weight_data.txt")

fm0 = lm(AveDryW ~ 0 + AveWetW, data=dat)  # regression through the origin
fm1 = lm(AveDryW ~ 0 + Category + AveWetW, data=dat)
fm2 = lm(AveDryW ~ 0 + Category + AveWetW + Category:AveWetW, data=dat)

## Compare these models

print(AIC(fm0,fm1,fm2))
cat("\n")
print(anova(fm0, fm1))
cat("\n")
print(anova(fm0, fm2))

## Conclusion: the simplest model, fm0, is to be preferred

cat("\n")
print(summary(fm0)) # this is the model for Fig. 2 in the paper


## Same analysis without alate individuals

datAp = subset(dat, Category != "AlAdH")

fmAp0 = lm(AveDryW ~ 0 + AveWetW, data=datAp)
fmAp1 = lm(AveDryW ~ 0 + Category + AveWetW, data=datAp)
fmAp2 = lm(AveDryW ~ 0 + Category + AveWetW + Category:AveWetW, data=datAp)

## Compare these models

cat("\n")
print(AIC(fmAp0,fmAp1,fmAp2))
cat("\n")
print(anova(fmAp0, fmAp1))
cat("\n")
print(anova(fmAp0, fmAp2))

## Conclusion: again, we prefer the simplest model, fmAp0

cat("\n")
print(summary(fmAp0))
