# Supplementary material for: Transgenerational effects and the cost of ant tending in aphids
Source: Oecologia. 2013 May 21;173(3):779–90. doi: 10.1007/s00442-013-2659-y (PMC3825118; doi:10.1007/s00442-013-2659-y)
Supplement: Supplementary file 2 — Supplementary material 2 (ZIP 6 kb) [file 442_2013_2659_MOESM2_ESM.zip › Stats/ana_embryo_data.R]

## The R code in this file is part of the paper "Transgenerational effects and
## the cost of ant tending in aphids", by Karolina Tegelaar, Robert Glinwood,
## Jan Pettersson and Olof Leimar. The data file used by the code is deposited
## on datadryad.org.

## Bayesian MCMC analysis of the embryo size distribution in generations 2, 3
## and 6

dat <- read.delim("aphid_embryo_data.txt")

dat2 <- subset(dat, Gen==2)
dat3 <- subset(dat, Gen==3)
dat6 <- subset(dat, Gen==6)

## First look for a reasonable transformation of the counts of large, medium
## and small sized embryos

## Rearrange data: Large, Medium and Small are seen as three traits (Tr) and
## used as a factor
dat2b = rbind(dat2,dat2,dat2)
n2 = length(dat2$Trtm)
dat2b$Tr = as.factor(c(rep("L", n2), rep("M", n2), rep("S", n2)))
dat2b$Y = c(dat2$Large, dat2$Medium, dat2$Small)

dat3b = rbind(dat3,dat3,dat3)
n3 = length(dat3$Trtm)
dat3b$Tr = as.factor(c(rep("L", n3), rep("M", n3), rep("S", n3)))
dat3b$Y = c(dat3$Large, dat3$Medium, dat3$Small)

dat6b = rbind(dat6,dat6,dat6)
n6 = length(dat6$Trtm)
dat6b$Tr = as.factor(c(rep("L", n6), rep("M", n6), rep("S", n6)))
dat6b$Y = c(dat6$Large, dat6$Medium, dat6$Small)

library(car)

## Fit standard linear model with Tr as added factor
## fm02 = lm(Y + 1 ~ Tr + Pair, data=dat2b)
## boxcox(fm02) # log transform is OK
fm02 = lm(log(Y + 1) ~ Tr + Pair, data=dat2b)
print(Anova(fm02))

## fm03 = lm(Y + 1 ~ Tr + Trtm + Tr:Trtm + Pair, data=dat3b)
## boxcox(fm03) # log transform is OK
fm03 = lm(log(Y + 1) ~ Tr + Trtm + Tr:Trtm + Pair, data=dat3b)
print(Anova(fm03))

## fm06 = lm(Y + 1 ~ Tr + Trtm + Tr:Trtm + Pair, data=dat6b)
## boxcox(fm06) # log transform is OK
fm06 = lm(log(Y + 1) ~ Tr + Trtm + Tr:Trtm + Pair, data=dat6b)
print(Anova(fm06))


## Based on the above, fit MCMCglmm models with trivariate response:
## (log(Large+1), log(Medium+1), log(Small + 1))

library(MCMCglmm)

## According to Jarod Hadfield (MCMCglmm Tutorial.pdf, p. 21), it is highly
## recommended to use a value of nu greater than the dimension of V minus 1,
## so we use nu=2.001 which is slightly greater than 3-1=2.

prior3 = list(R = list(V=diag(3), nu=2.001), G = list(G1 = list(V=diag(3), nu=2.001)))

fm12 = MCMCglmm(cbind(log(Large + 1), log(Medium + 1), log(Small + 1)) ~
  trait - 1,
  random = ~ us(trait):Pair, rcov= ~ us(trait):units,
  family=c("gaussian", "gaussian", "gaussian"), data=dat2, prior = prior3,
  nitt=65000, thin=50, burnin=15000, verbose=FALSE)

print(summary(fm12))

fm13 = MCMCglmm(cbind(log(Large + 1), log(Medium + 1), log(Small + 1)) ~
  trait + trait:Trtm - 1,
  random = ~ us(trait):Pair, rcov= ~ us(trait):units,
  family=c("gaussian", "gaussian", "gaussian"), data=dat3, prior = prior3,
  nitt=65000, thin=50, burnin=15000, verbose=FALSE)

print(summary(fm13))

fm16 = MCMCglmm(cbind(log(Large + 1), log(Medium + 1), log(Small + 1)) ~
  trait + trait:Trtm - 1,
  random = ~ us(trait):Pair, rcov= ~ us(trait):units,
  family=c("gaussian", "gaussian", "gaussian"), data=dat6, prior = prior3,
  nitt=65000, thin=50, burnin=15000, verbose=FALSE)

print(summary(fm16))

cat("\n\n")


## To complement the above analyses of the effect of ant tending on the embryo
## size distribution, we examine the change over generations of the embryo
## size distribution in untended aphids.

datU6 <- subset(dat6, Trtm=="U")
datU3 <- subset(dat3, Trtm=="U")

## Determine wich cylinders were untended
CylU <- levels(droplevels(datU3$Cyl))

datU2 <- subset(dat2, Cyl %in% CylU)

datU = rbind(datU2, datU3, datU6)
datU$FGen = factor(datU$Gen)

fmU = MCMCglmm(cbind(log(Large + 1), log(Medium + 1), log(Small + 1)) ~
  trait + trait:FGen - 1,
  random = ~ idh(trait):Pair, rcov= ~ idh(trait):units,
  family=c("gaussian", "gaussian", "gaussian"), data=datU, prior = prior3,
  nitt=65000, thin=50, burnin=15000, verbose=FALSE)

print(summary(fmU))

cat("\n\n")
