# Supplementary material for: Transgenerational effects and the cost of ant tending in aphids
Source: Oecologia. 2013 May 21;173(3):779–90. doi: 10.1007/s00442-013-2659-y (PMC3825118; doi:10.1007/s00442-013-2659-y)
Supplement: Supplementary file 2 — Supplementary material 2 (ZIP 6 kb) [file 442_2013_2659_MOESM2_ESM.zip › Stats/ana_paired_weight_data.R]

## The R code in this file is part of the paper "Transgenerational effects and
## the cost of ant tending in aphids", by Karolina Tegelaar, Robert Glinwood,
## Jan Pettersson and Olof Leimar. The data file used by the code is deposited
## on datadryad.org.

## Bayesian MCMC analysis of the paired data. The data represent differences
## in, e.g., TotW between ant tended and control cylinders of a pair. There
## are 11 pairs for the first trial and 9 pairs for the second trial. These
## become 20 observations of differences and are identified by the variable
## PairTr. Models are fitted with the MCMCglmm function (version 2.17).

dat <- read.delim("aphid_paired_weight_data.txt")

## Center generations since start of trial

dat$GenRelC <- dat$GenRel - 2

library(MCMCglmm)

## For prior distributions of variance components (all of which relate to the
## PairTr random effect), we split the overall variance into parts: half for the
## residual variance and the remaining half divided over the G-structure. For
## the G-structure, split so that the average variance over the five time
## steps (of one trial) is the same for each kind of term. Thus, if the
## variance is V for the slope coefficient, this will contribute 2*V to the
## average variance, (4 + 1 + 0 + 1 +4 )/5 = 2, and if the variance is V for
## the quadratic coefficient, this will contribute about 6.8*V to the average
## variance, (16 + 1 + 0 + 1 + 16)/5 = 6.8

# nu0 <- 1
# nu1 <- 1
# nu2 <- 2
# nu3 <- 3
nu0 <- 0.002
nu1 <- 0.002
nu2 <- 2
nu3 <- 3


nitt0 <- 260000
thin0 <- 25
burnin0 <- 10000

VR1 <- var(dat$dTotW)/2
VG1 <- VR1
prior11 <- list(R = list(V = VR1, nu = nu0),
  G = list(G1 = list(V = VG1, nu = nu1)))

VG121 <- VG1/2
VG122 <- VG1/(2*2)
prior12 <- list(R = list(V = VR1, nu = nu0),
  G = list(G1 = list(V = diag(c(VG121, VG122)), nu = nu2)))

VG131 <- VG1/3
VG132 <- VG1/(3*2)
VG133 <- VG1/(3*6.8)
prior13 <- list(R = list(V = VR1, nu = nu0),
  G = list(G1 = list(V = diag(c(VG131, VG132, VG133)), nu = nu3)))

fm11 <- MCMCglmm(dTotW ~ GenRelC + I(GenRelC^2),
  random = ~ us(1):PairTr,
  data=dat,
  prior = prior11,
  nitt=nitt0,
  thin=thin0,
  burnin=burnin0,
  verbose=FALSE)

fm12 <- MCMCglmm(dTotW ~ GenRelC + I(GenRelC^2),
  random = ~ us(1 + GenRelC):PairTr,
  data=dat,
  prior = prior12,
  nitt=nitt0,
  thin=thin0,
  burnin=burnin0,
  verbose=FALSE)

fm13 <- MCMCglmm(dTotW ~ GenRelC + I(GenRelC^2),
  random = ~ us(1 + GenRelC + I(GenRelC^2)):PairTr,
  data=dat,
  prior = prior13,
  nitt=nitt0,
  thin=thin0,
  burnin=burnin0,
  verbose=FALSE)


VR2 <- var(dat$dAveAdW)/2

VG2 <- VR2
prior21 <- list(R = list(V = VR2, nu = nu0),
  G = list(G1 = list(V = VG2, nu = nu1)))

VG221 <- VG2/2
VG222 <- VG2/(2*2)
prior22 <- list(R = list(V = VR2, nu = nu0),
  G = list(G1 = list(V = diag(c(VG221, VG222)), nu = nu2)))

VG231 <- VG2/3
VG232 <- VG2/(3*2)
VG233 <- VG2/(3*6.8)
prior23 <- list(R = list(V = VR2, nu = nu0),
  G = list(G1 = list(V = diag(c(VG231, VG232, VG233)), nu = nu3)))

fm21 = MCMCglmm(dAveAdW ~ GenRelC + I(GenRelC^2),
  random = ~ us(1):PairTr,
  data=dat,
  prior = prior21,
  nitt=nitt0,
  thin=thin0,
  burnin=burnin0,
  verbose=FALSE)

fm22 = MCMCglmm(dAveAdW ~ GenRelC + I(GenRelC^2),
  random = ~ us(1 + GenRelC):PairTr,
  data=dat,
  prior = prior22,
  nitt=nitt0,
  thin=thin0,
  burnin=burnin0,
  verbose=FALSE)

fm23 = MCMCglmm(dAveAdW ~ GenRelC + I(GenRelC^2),
  random = ~ us(1 + GenRelC + I(GenRelC^2)):PairTr,
  data=dat,
  prior = prior23,
  nitt=nitt0,
  thin=thin0,
  burnin=burnin0,
  verbose=FALSE)


VR3 = var(dat$dTotNyW)/2

VG3 = VR3
prior31 = list(R = list(V = VR3, nu = nu0),
  G = list(G1 = list(V = VG3, nu = nu1)))

VG321 = VG3/2
VG322 = VG3/(2*2)
prior32 = list(R = list(V = VR3, nu = nu0),
  G = list(G1 = list(V = diag(c(VG321, VG322)), nu = nu2)))

VG331 = VG3/3
VG332 = VG3/(3*2)
VG333 = VG3/(3*6.8)
prior33 = list(R = list(V = VR3, nu = nu0),
  G = list(G1 = list(V = diag(c(VG331, VG332, VG333)), nu = nu3)))

fm31 = MCMCglmm(dTotNyW ~ GenRelC + I(GenRelC^2),
  random = ~ us(1):PairTr,
  data=dat,
  prior = prior31,
  nitt=nitt0,
  thin=thin0,
  burnin=burnin0,
  verbose=FALSE)

fm32 = MCMCglmm(dTotNyW ~ GenRelC + I(GenRelC^2),
  random = ~ us(1 + GenRelC):PairTr,
  data=dat,
  prior = prior32,
  nitt=nitt0,
  thin=thin0,
  burnin=burnin0,
  verbose=FALSE)

fm33 = MCMCglmm(dTotNyW ~ GenRelC + I(GenRelC^2),
  random = ~ us(1 + GenRelC + I(GenRelC^2)):PairTr,
  data=dat,
  prior = prior33,
  nitt=nitt0,
  thin=thin0,
  burnin=burnin0,
  verbose=FALSE)


VR4 = var(dat$dAveFAdW)/2

VG4 = VR4
prior41 = list(R = list(V = VR4, nu = nu0),
  G = list(G1 = list(V = VG4, nu = nu1)))

VG421 = VG4/2
VG422 = VG4/(2*2)
prior42 = list(R = list(V = VR4, nu = nu0),
  G = list(G1 = list(V = diag(c(VG421, VG422)), nu = nu2)))

VG431 = VG4/3
VG432 = VG4/(3*2)
VG433 = VG4/(3*6.8)
prior43 = list(R = list(V = VR4, nu = nu0),
  G = list(G1 = list(V = diag(c(VG431, VG432, VG433)), nu = nu3)))

fm41 = MCMCglmm(dAveFAdW ~ GenRelC + I(GenRelC^2),
  random = ~ us(1):PairTr,
  data=dat,
  prior = prior41,
  nitt=nitt0,
  thin=thin0,
  burnin=burnin0,
  verbose=FALSE)

fm42 = MCMCglmm(dAveFAdW ~ GenRelC + I(GenRelC^2),
  random = ~ us(1 + GenRelC):PairTr,
  data=dat,
  prior = prior42,
  nitt=nitt0,
  thin=thin0,
  burnin=burnin0,
  verbose=FALSE)

fm43 = MCMCglmm(dAveFAdW ~ GenRelC + I(GenRelC^2),
  random = ~ us(1 + GenRelC + I(GenRelC^2)):PairTr,
  data=dat,
  prior = prior43,
  nitt=nitt0,
  thin=thin0,
  burnin=burnin0,
  verbose=FALSE)


cat("\n\n\n*************************************************")
cat("\nTotal weight difference treatment/control: \n\n")
print(summary(fm11))
cat("\n")
cat("\n")
print(summary(fm12))
cat("\n")
cat("\n")
print(summary(fm13))
cat("\n")
cat("\n")

cat("\n\n\n*************************************************")
cat("\nAverage adult weight difference treatment/control: \n\n")
print(summary(fm21))
cat("\n")
cat("\n")
print(summary(fm22))
cat("\n")
cat("\n")
print(summary(fm23))
cat("\n")
cat("\n")

cat("\n\n\n*************************************************")
cat("\nTotal nymph weight difference treatment/control: \n\n")
print(summary(fm31))
cat("\n")
cat("\n")
print(summary(fm32))
cat("\n")
cat("\n")
print(summary(fm33))
cat("\n")
cat("\n")

cat("\n\n\n*************************************************")
cat("\nAverage founder weight difference treatment/control: \n\n")
print(summary(fm41))
cat("\n")
cat("\n")
print(summary(fm42))
cat("\n")
cat("\n")
print(summary(fm43))
cat("\n")
cat("\n")


## Based on the Bayesian confidence intervals, as well as the MCMC p-values,
## the conclusion of the analysis is, for TotW, AveAdW and TotNyW, that the
## weight is significantly smaller in the second generation after the start of
## ant tending, and that there is a statistically significant quadratic effect
## of deviations from the second generation. For AveFAdW, the conclusion is
## that the weight is significantly smaller in the second generation after the
## start of ant tending.
