# Supplementary material for: Transgenerational effects and the cost of ant tending in aphids
Source: Oecologia. 2013 May 21;173(3):779–90. doi: 10.1007/s00442-013-2659-y (PMC3825118; doi:10.1007/s00442-013-2659-y)
Supplement: Supplementary file 2 — Supplementary material 2 (ZIP 6 kb) [file 442_2013_2659_MOESM2_ESM.zip › Stats/ana_weight_data.R]

## The R code in this file is part of the paper "Transgenerational effects and
## the cost of ant tending in aphids", by Karolina Tegelaar, Robert Glinwood,
## Jan Pettersson and Olof Leimar. The data file used by the code is deposited
## on datadryad.org.

## Analysis of the covariation between founder weight and adult weight in the
## resulting colony. The analysis also gives an estimate of the overall
## effect of ant tending over the entire experiment.

dat <- read.delim("aphid_weight_data.txt")

dat$fGen <- factor(dat$Gen) # generation as factor

library(car)

## The idea for the analysis is to look for and effect of the average founder
## weight on adult offspring weight, controlling for generation, cylinder and
## ant treatment.

## First examine untransformed weights
fm1 <- lm(AveAdW ~ fGen + Cyl + Trtm + AveFAdW, data=dat)

## boxcox(fm1)

## Then examine square root transformed weights (a boxcox analysis shows that
## the square root is the best to achieve homogeneous variances)
fm2 <- lm(sqrt(AveAdW) ~ fGen + Cyl + Trtm + sqrt(AveFAdW), data=dat)


cat("\n\n*************************************************")
cat("\nAverage adult weight: \n\n")
print(Anova(fm1))
cat("\n")
print(summary(fm1))

cat("\n\n*************************************************")
cat("\nSquare root transformed average adult weight: \n\n")
print(Anova(fm2))
cat("\n")
print(summary(fm2))

## One conclusion is that the founder weight does not have a statistically
## significant effect on the average adult weight in the resulting colony
## (note, however, that the founder weight might be a consequence rather than
## a cause of the variation in adult weight, because the founders are selected
## from the previous generations of adults, and adult weights are serially
## correlated over the generations). Another conclusion is that the ant
## treatment had a statistically significant effect on the adult weight
## (making it lower).
